# Supplementary material for: Validation of a Novel Coronary Angiography-Derived Quantitative Functional Assessment Compared with Wire-Based FFR and IMR: The Prospective Multicenter FAIR Study
Source: J Clin Med. 2025 Jun 25;14(13):4503. doi: 10.3390/jcm14134503 (PMC12250030; doi:10.3390/jcm14134503)
Supplement: Supplementary file 1 [file jcm-14-04503-s001.zip]

Archive with 1 entries (1 files):
- jcm-3673790-supplementary.pdf
